# Supplementary material for: Angelic Acid Prevents RANKL-Induced Osteoclastogenesis Through Pathway-Biased Inhibition of MAPK–NFATc1 Signaling
Source: Curr Issues Mol Biol. 2026 Apr 17;48(4):412. doi: 10.3390/cimb48040412 (PMC13114683; doi:10.3390/cimb48040412)
Supplement: Supplementary file 1 [file cimb-48-00412-s001.zip]

Archive with 1 entries (1 files):
- cimb-4215769-supplementary.pdf
